# Supplementary material for: Differential Activity and Expression of Proteasome in Seminiferous Epithelium During Mouse Spermatogenesis
Source: Int J Mol Sci. 2025 Jan 9;26(2):494. doi: 10.3390/ijms26020494 (PMC11764840; doi:10.3390/ijms26020494)
Supplement: Supplementary file 1 [file ijms-26-00494-s001.zip]

Archive with 1 entries (1 files):
- ijms-3375559-supplementary.pdf
